# Supplementary material for: Engineering Kluyveromyces marxianus as a Robust Synthetic Biology Platform Host
Source: mBio. 2018 Sep 25;9(5):e01410-18. doi: 10.1128/mBio.01410-18 (PMC6156195; doi:10.1128/mBio.01410-18)
Supplement: TABLE S1 [file mbo005184077st1.xlsx]

## Sheet: Table S1
		Table S1. List of engineered strains.
		Engineered strains
		Laboratory name	Precursor strain	Genotype
		Km30	Km1	MATa α3– kat1– leu2–
		Km31	Km1	MATα α3–kat1–leu2–
		Km32	Km1	MATa α3–kat1–trp1–
		Km33	Km1	MATα α3– kat1– trp1–
		Km144	Km2	MATa α3– kat1– leu2–
		Km155	Km6	MATa α3– kat1– leu2–
		Km146	Km16	MATa α3– kat1– leu2–
		Km140	Km17	MATα α3– kat1– leu2–
		Km147	Km5	MATa α3– kat1– leu2–
		Km141	Km17	MATa α3– kat1– leu2–
		Km148	Km20	MATa α3– kat1– leu2–
		Km149	Km21	MATa α3– kat1– leu2–
		Km382	Km18	trp– (UV mutagenesis)
		Km158	Km18xKm1	MATa α3– kat1– CSM– (not Leu)*
		Km159	Km18xKm1	MATα α3– kat1– CSM– (not Leu)*
		Km29	Km1	leu2–
		Km351	Km19	MATa α3–kat1–trp1–
		Km411	Km6	MATa α3– kat1– leu2– adh5–
		Km412	Km6	MATa α3– kat1– leu2– adh6–
		Km413	Km6	MATa α3– kat1– leu2– gpp1–
		Km422	Km6	MATa α3– kat1– leu2– adh4–
		Km424	Km6	MATa α3– kat1– leu2– eht1–
		Km418	Km6	MATa α3– kat1– leu2– adh5– mfe1–
		Km414	Km6	MATa α3– kat1– leu2– adh5– pex10–
		Km416	Km6	MATa α3– kat1– leu2– gpp1– pex10–
		Km420	Km6	MATa α3– kat1– leu2– gpp1–mfe1–
		Km425	Km6	MATa α3– kat1– leu2– atf1–
		Km157	Km9	MATa α3– kat1– CSM– (not Leu)*
		Km108	Km11	MATα α3– kat1– leu2–
		*Auxotrophic on SCD - CSM media, but not leu–
