# Supplementary material for: Engineering Kluyveromyces marxianus as a Robust Synthetic Biology Platform Host
Source: mBio. 2018 Sep 25;9(5):e01410-18. doi: 10.1128/mBio.01410-18 (PMC6156195; doi:10.1128/mBio.01410-18)
Supplement: TABLE S2 [file mbo005184077st2.xlsx]

## Sheet: Table S2
	Table S2. DNA Sequences for sgRNA Spacers, Primers, and Genes
	Locus	Spacer Sequence	PCR/sequencing primers
			Forward	Reverse
	URA3	GATGTCGACTAAGAGTTACT	CATCACCAACAAGAAATTCTACC	TCCACAGTTCTGTATTGTTGTCCC
	URA3	GAAGACACATGTAGATATCT	CATCACCAACAAGAAATTCTACC	TCCACAGTTCTGTATTGTTGTCCC
	URA3	GATTGGTTGATCATGACGCC	CATCACCAACAAGAAATTCTACC	TCCACAGTTCTGTATTGTTGTCCC
	KAT1	GAAGAGTGATTCACAGTTTC	GAGACTCGCTCACTCCTTGG	GCAGCTTGTAACTCTGCAAACA
	ALPHA3	ATGAACTGCTTTAATGAAGA	GTCAGAGTGTGGAACAGGCA	CTCCTTTGCTCCGTCACACT
	ALPHA3	TAAAACTTTTTCATATATAA	GTCAGAGTGTGGAACAGGCA	CTCCTTTGCTCCGTCACACT
	ura3::NatMX	GATGTCGACTAAGAGTTACT	AAAGGAGGCAATATTCTATCAGGAATAACTTTC	ATGTGCGCAATGCCATTACAC
	LEU2	TTTGAACATCATTTGATTGG	GACCTTCGTGAAGTGCCTTG	TGGTAAGTCGGGTGCAGAAC
	LEU2	GCCATTGCCAGACGAAGCTT	GACCTTCGTGAAGTGCCTTG	TGGTAAGTCGGGTGCAGAAC
	LEU2	AAAGCTGATGCAGTATTATT	GACCTTCGTGAAGTGCCTTG	TGGTAAGTCGGGTGCAGAAC
	TRP1	GATCGCGGCGCAGACCTGCT	CAAGACCGATTTGAGATTCC	GTCACCACGTCGCAGTCG
	TRP1	AATCTCACAACTGGTTCACC	CAAGACCGATTTGAGATTCC	GTCACCACGTCGCAGTCG
	MATa and MATα	N/A	GCTAATCCAGCAAAAGACC	TAGAATTGGTGAAAAAG
	LYP1	TTTCCCAGTAATAAGATGTC	CCGGTAGGTGTGCCAAGTAT	AATCCATGCTGCCAACGGTA
	LYP1	ACGTATTCACATCGGACTCT	CCGGTAGGTGTGCCAAGTAT	AATCCATGCTGCCAACGGTA
	LYP1	TATAGAACTATCAGACCTTC	CCGGTAGGTGTGCCAAGTAT	AATCCATGCTGCCAACGGTA
	OXP1	CTATGAAGATGCTCCAACTG	GGACATGGACATTAAATAGCC	CTAGATGATTCCGGTCCAA
	OXP1	AAAATAATTTCTTCCTTTCC	GGACATGGACATTAAATAGCC	CTAGATGATTCCGGTCCAA
	OXP1	GGGTTAAATTCAATTCTTTC	GGACATGGACATTAAATAGCC	CTAGATGATTCCGGTCCAA
	SIT1	GTTTTGGTAATGTACATTAT	GTCTTAAACAAGTGCTCCG	GTACCTACCGGAATTTCTCC
	SIT1	TAATTGTTGACCATTTTGTT	GTCTTAAACAAGTGCTCCG	GTACCTACCGGAATTTCTCC
	SKY1	TTTATTCACTCAAGTGTAAA	CAACGGGTTCATTACGAAG	GTTTCCCACCAAATGATGG
	SKY1	AGTTAAAATTGTCGAAGAAA	CAACGGGTTCATTACGAAG	GTTTCCCACCAAATGATGG
	SKY1	GTGTCCAAAGAAAAATGCAG	CAACGGGTTCATTACGAAG	GTTTCCCACCAAATGATGG
	ERG3	CTTCTCTGCCATCCCAACCA	GTTCTAGCTGATAACTGCACC	CCACTTGGATTTCCCAAGTTTG
	ERG3	TGTGACGAGGGAAAAGCGAT	GTTCTAGCTGATAACTGCACC	CCACTTGGATTTCCCAAGTTTG
	SIR2	GCGTGGGAAAGAAGTTGAAG	CAGGAATAGCGCAGATAGG	CCAAAGGATCTTCGAACCC
	SIR2	CAAGGCCGATGAGTTGGATG	CAGGAATAGCGCAGATAGG	CCAAAGGATCTTCGAACCC
	SIR2	CTGATAGAGCAGACACAGTT	CAGGAATAGCGCAGATAGG	CCAAAGGATCTTCGAACCC
	SIR2	CCTTCGAATGAGAATGGGAA	CAGGAATAGCGCAGATAGG	CCAAAGGATCTTCGAACCC
	MIRA	TTCCTTGCAAAAGAAATCAT	CATAGGCACTAACCACAAAC	CCAGGAACCTTCTGGCAAG
	MIRA	TTTTATGCCCTTGGTAGAAA	CATAGGCACTAACCACAAAC	CCAGGAACCTTCTGGCAAG
	AP-1	GGAGCGCAAGATGAAGGAGT	GATGGCATGGACAGCGATTC	CTTGGACATGAACGTTGGG
	AP-1	GGAAGCGGCAGCAGTGTTGT	GATGGCATGGACAGCGATTC	CTTGGACATGAACGTTGGG
	EHT1	GAAGTTCCTAACTTGGCAGA	CCCCTTTACCGAAAAGCACGC	CAGTCATGTATCTTGTGCGGGG
	GPP1	CGAAGAATACGTCACCAAGT	TGACATTTCTCACGGATGGA	CCATTCCAACAGATCGTCCT
	ADH6	TGTACCACTGGTATCAAGGT	GATCGTTTACCCAGCCAAGA	AGTGGTCAGCACCCAATTTC
	ADH5	GGTGTCACCAACGTTAAGGT	CCGCAGGTAAGCCTATTGAA	CCATTGCTTCTTTTGGTCGT
	ADH4	CCGGTGTCATACTTCGGTGA	GCATTGAAGACTGCAGAACG	ATTCACGGCGATACTTGGAG
	PEX10	TATTTCGTTGACATATCTGT	GTTCATTTCATGCCCAATCGCG	CGTCGCCATTCAATGGGTTCT
	ATF1	TACGCCAACTTCGCTATTTA	ATGGAAGTCTGCTAAGTTCTCCAGA	CATCGCTCACCACATGGTTCGA
	MFE1	GGCCTGGATCTCTTGTACCA	ACGCAAGTGCACCTGAATGAC	CTGTTGGAGAGACGGCATCAC
	Gene	ORF Sequence
	KmKAT1*	TTGGTTCTGGACCATTGGTCAGATACCAGGCTCAGATCTTTCATTGGGGTTATTATAGTAATTTGGGATCGTTATCAAAAAAAGCAACGGAGCTTTGTTATAGGTATGCCAGAAACTGTGAATCACTCTTCTGCTGCAATCAAAGATCAATTACAGCAAGTAATTTCTAACTATTCAGGCTTGAATAAACTAATTGTTTCTTCTGCGGCAGATAATGCAAGTGCAGTAAAAAACGCCTGCCTCCAGTTAACAACCCAATGTCCTGACAGGTTGCTACATGTGAACTGTGTTAATCACTCTTTGAACGTTGTCAATAGTAAACTTGTCACTGAGCCTGGAAATAGATCAATTGAACAACAGATAATAAAACAGAACGAAGAAAGAACCAAGATTAAAGTT…
	KmALPHA3	ATGACACAAGTAGATATATCAAAATGGATAATCCATCCAAAAGGATCCTTTGAATTTGAAGAGAGGAAGAAAAGATTGAGAGAAGAAAGACAGAAAAAATTACAAGAGGTTAAAAGAGCAAACATAGTTCATAACGATCCCAATTTTCAACATTTTAAGAATTGGCTTTTGAAAAACGGTGGTTGTGGAGAATATATTAACATATATGAATTTGATTTCCAAGATGATCAAAATATTAGTGACACTTTTAAGGAAACATCGGAAAACTACCTTCATCCTTTAGAAACTGACCCATTTAGCAAATACAATGCTGACATCAAAACTGAACCCTTTCTTAATGAAAAAATATCTGACAGTTTAGAAAAACAGGTTGAAATATTTCAGTCTGTTAATGAAAAA…
	KmMFA1	ATGCAACCAACTACCCAAACCCAAGCCTCCCAAGAAGACTCCTCCGAAAACAAAGAAAACTGGATCATCCCAGGTTTCGTCTGGGTCCCACAATGTGTCATTGTGTGA
	KmMFA2	ATGCAACCAACTACCCAAACCCAAGTTTCCCAAGAAGACTCTTCCGAAAACAAGGAAAACTGGATTATTCCAGGCTTCGTTCAAGTGCCACAATGCGTTATTGTGTGA
	KmMFα1	ATGAGACTTTCTGCTGTTTTTGTCTCTGCAATCGCTTTATTATCTACCGTCATTGCTGCTCCAATAACCGAAAAAGAATCTGATGATTCTTCAATCAAGGTTCCTTCTGAGGCCATTTTGGGCTTCTTAGATTTAACTGCAGATGATGACGTCGGATTGGTTAAGATTAACAATGGTACCCATAGTGGAATCCTTTTCTTGAACACTACCATTGCAAGCATCGCATATGCTAATGAGACTATATTGAGTAAAAGGGAAGCATCCGCTGAAGCTGACCCATGGAAGTGGTTATCTTTGAGGGTTGGGCAACCAATTTACAAAAGAGAAGCTTCTCCAGAGGCTGAAGCTGAACCATGGGAATGGCTATCTTTGAGGGTAGGACAACCACTTTACAAGAGA…
	KmDGA1	ATGAACACTGATGCAGTTACGGATGGAGTGAGGAAAAGAGTGGTTAAGAATGAGTCTGGGGGAGATGGGGATACTGGGGATAGGCCCAGCAGTGTTCCTAGTGCTGATGATGTTGAGTATGAGCGGAAAAAGATGTGTTATTGCTCCACCAATATACCCATGAAACGCAGAATGCAGACTTTAATGGTAATATGGTATACCGGATCCATTGTATTTATGACTATTCTGTCGCTATTTGCGATTGTAAATCCATGTCTATGGTGGTTTGTCTTACCTTATGGTTTATACTACTGTGTTGATAGGACTCCTTCTAACGGAAACGCTGTGAAACGGTATTCTCCATGGTTTAGAGGGTTGGGTATATGGTGGTACTTACGGGACTACTTCCCGGTGAAACTA…
	KmACC1	ATGAGTGAAGAAAATCTTTCTGAGGTTTCCATTTCTCAGAGCCAACAGTATGAAGTTACTGACTTCAGTCACAGACATTCAAAACTAGCGCCACATTTCATCGGGTTAAACACTGTTGACAAAGTCGAAGATTCTCCATTAAAGGAATTTGTTAAATCACATGGCGGTCATACAGTCATCTCAAAAATCTTGATCGCAAACAATGGTATTGCTGCCGTAAAAGAGATCAGATCCGTACGTAAGTGGTCTTACGAAATTTTTGGCGATGAAAGGACTGTACAATTCGTAGCAATGGCTACACCAGAAGATCTTGAAGCAAATGCGGAATACATCCGTATGGCTGATCAGTATATCGAAGTTCCAGGTGGAACAAATAACAATAACTACGCTAACGTCGAC…
	YlACL1	ATGTCTGCCAACGAGAACATCTCCCGATTCGACGCCCCTGTGGGCAAGGAGCACCCCGCCTACGAGCTCTTCCATAACCACACACGATCTTTCGTCTATGGTCTCCAGCCTCGAGCCTGCCAGGGTATGCTGGACTTCGACTTCATCTGTAAGCGAGAGAACCCCTCCGTGGCCGGTGTCATCTATCCCTTCGGCGGCCAGTTCGTCACCAAGATGTACTGGGGCACCAAGGAGACTCTTCTCCCTGTCTACCAGCAGGTCGAGAAGGCCGCTGCCAAGCACCCCGAGGTCGATGTCGTGGTCAACTTTGCCTCCTCTCGATCCGTCTACTCCTCTACCATGGAGCTGCTCGAGTACCCCCAGTTCCGAACCATCGCCATTATTGCCGAGGGTGTCCCC…
	YlACL2	ATGTCAGCGAAATCCATTCACGAGGCCGACGGCAAGGCCCTGCTCGCACACTTTCTGTCCAAGGCGCCCGTGTGGGCCGAGCAGCAGCCCATCAACACGTTTGAAATGGGCACACCCAAGCTGGCGTCTCTGACGTTCGAGGACGGCGTGGCCCCCGAGCAGATCTTCGCCGCCGCTGAAAAGACCTACCCCTGGCTGCTGGAGTCCGGCGCCAAGTTTGTGGCCAAGCCCGACCAGCTCATCAAGCGACGAGGCAAGGCCGGCCTGCTGGTACTCAACAAGTCGTGGGAGGAGTGCAAGCCCTGGATCGCCGAGCGGGCCGCCAAGCCCATCAACGTGGAGGGCATTGACGGAGTGCTGCGAACGTTCCTGGTCGAGCCCTTTGTGCCCCACGACCAG…
	KmTDH3 promoter	CCTCCAAAATTGCCTCGCTCCCTTTCCCCCCAGCTTCCACTCTTCCTCCCCTCCCGGCCCCACTTGCGCGAAAAAAACAAAACAGAACAAAACCAAAACCAAAAAAAAAAAGGACAGCACACCCGAGTGCCACAGCTTCCACTTCTCCTAGCACCCACTATTTCAGGCCTCCACTTCTTCCAGGCCTCCACTATTCCAGCCTCCACTATTTGGGCCCCCACTATTTCAGGTTTTTCCGACCACTTATTCCGATCCGGCAGGGTTCATCCTCTCACCTCCCCCCGCTGCGCACCCGTCTAGCCACCCTCGGCATGACGAATTCACTCGAGAGGCCCTCATCCACACAACATATGGCTAAAGTGGTGAAACTTGGGCCATGACAAAGGCCATGGAAAATGG…
	KmPGK1 promoter	CCTTGGCCTTGGTCAATGCCCTTATTCTCTTGTTTCCATTGCCTGTCGATATACGACTTCAAGGCCATGTACCTGAGATCCTCATCTGGGGCCTGAAGATCCATTGGTGAGTGCCACTGGCTGCTGTGCCGTTGTGAAAAGGCCCTGTGTAGCAGAGAGGGAGGTGTATATAGGTATATATATGTATATATATGTATATAAGTGTGGATTTAACACACTCTCTCTTCTTTCCCATGCCATGCCAGTCACGTGTTCCACACGTGACTGTACTTACCCTCACATTACCCTCACTCTTTCACATTACCCTCCCCACCATATCTTCTTTGGTTTTCCCCCCCCCCCAGCTTCCTGTCTTCCACTATCCCTGCAACCACCACCACCACACAACAAACATCCCCC…
	KmCYC1t	AGGGTGTGCCTGACTTGATAATATTCATCACTCACTCTTTATTTTTTTCTAATAGGTTTTTCGTTGCACAATAAAGCCATCAGTTACTCTTCTTTACTTGTAATTATTATCTCGTCTGATGGTTGAGGGAGAGATCTCAGTCTCTATCCCTCTTGGTGACTTATCGCTATGACCAGAATGCCCCCAAAAACAAAAACTCATGGAAACAGCAGATTTGGCGACGTTTTATGAGACATATTCTTCTAATATACCATTTCTCGAAGTCTCTCAGTATACACGGCAAGTCT
	KmRNR2 promoter	CGTAATCAGCTGATGGACCATAAATACATAATGCTACTAAAAAAACATAATCCCACATCGAAGCTTAATTTTTCACTATGCAGCCAGAGACCATTATAATGGCCTGAGCCTACTCTTTATGATTATAATTTGATATGTAATTTCCTGGAGTGTGGGTATGTATGACTTTTGTTAGTGCCTGAACTTGCAAATTACTACCCCTTTCCTCCTATTCAATCTCATTCTAAACGACATCCTACGGTAAATGTACACAGCGTCCACTAAACACACTCCCCCCCTTCGTATAATCTTACGCAATAATTCGTCAGTGTCATTACTAAGTCGACGTGTCCCCAATTGCGACGCGTAAACGCGAAACGCGAAACAATTAATTTAATTTAATTAAATTTCACTTTTTTT…
	Km ARS**	GTCCCAGGTCTCTACAGTGAAAATATTTGCTAATTGCATACAGGAGGCTTAACTATCTCCGTTATATAAAAATATGAACACCCTTTTAAAACAGTTGCTGTCAACTAAATTTAGAATGTTTTTTCACTTTGGATGAACTTTTTAATGTGATCCACTAGTTTTAATTAAATATGATTGGAAAGCACTTTTCCGTAACAAAATGATACAAAATGGTCAATGTTAGAAAGTACTG
	KmRNR2 promoter	CGTAATCAGCTGATGGACCATAAATACATAATGCTACTAAAAAAACATAATCCCACATCGAAGCTTAATTTTTCACTATGCAGCCAGAGACCATTATAATGGCCTGAGCCTACTCTTTATGATTATAATTTGATATGTAATTTCCTGGAGTGTGGGTATGTATGACTTTTGTTAGTGCCTGAACTTGCAAATTACTACCCCTTTCCTCCTATTCAATCTCATTCTAAACGACATCCTACGGTAAATGTACACAGCGTCCACTAAACACACTCCCCCCCTTCGTATAATCTTACGCAATAATTCGTCAGTGTCATTACTAAGTCGACGTGTCCCCAATTGCGACGCGTAAACGCGAAACGCGAAACAATTAATTTAATTTAATTAAATTTCACTTTTTTT…
	*Km, K. marxianus; Yl, Y. lipolytica genes. **ARS, autonomously replicating sequence.
